# Supplementary material for: Gene regulation mediated by microRNAs in response to green tea polyphenol EGCG in mouse lung cancer
Source: BMC Genomics. 2014 Dec 16;15(Suppl 11):S3. doi: 10.1186/1471-2164-15-S11-S3 (PMC4304179; doi:10.1186/1471-2164-15-S11-S3)
Supplement: Additional File 1 — The EGCG-upregulated mRNAs in the NNK-induced A/J mouse lung tumor [file 1471-2164-15-S11-S3-S1.xlsx]

## Sheet: Sheet1
Supplemental Table 1. The EGCG-upregulated mRNAs in the NNK-induced A/J mouse lung tumor
		Control (Log2)			EGCG-treatment (Log2)			P-value
microProbeID	geneSymbol	C1-normalized	C2-normalized	C3-normalized	E1-normalized	E2-normalized	E3-normalized	C1-p-val	C2-p-val	C3-p-val	E1-p-val	E2-p-val	E3-p-val
1437682_x_at	1110004E09Rik	6.53605	6.26065	6.45483	7.14776	7.2469	7.77401	0.00293	0.01416	0.010742	0.00415	0.00293	0.005859
1429471_at	1110017D15Rik	6.49185	5.85442	6.80324	8.44718	8.35265	7.84825	0.018555	0.018555	0.023926	0.000732	0.000732	0.00293
1430852_at	1600029I14Rik	5.98185	5.46508	5.20476	7.61392	7.41883	7.22606	0.010742	0.030273	0.037598	0.001953	0.00293	0.00293
1432513_a_at	1700001C02Rik	4.33628	3.96313	4.12086	5.71926	6.00582	5.026	0.00293	0.018555	0.001953	0.000732	0.000244	0.005859
1428705_at	1700007K13Rik	5.22497	4.87188	5.4514	7.45334	7.4066	6.95793	0.001953	0.008057	0.001221	0.000244	0.000244	0.000244
1429181_at	1700009P17Rik	6.94017	6.35943	6.63651	8.34297	8.35822	7.85847	0.00415	0.005859	0.00293	0.000244	0.000244	0.000244
1436593_at	1700016K19Rik	4.62644	3.99989	4.71443	6.7084	6.94053	6.60693	0.005859	0.037598	0.00415	0.000732	0.000732	0.001221
1429074_at	1700026D08Rik	4.42626	4.29434	4.70294	6.57658	6.44147	6.02802	0.000244	0.000244	0.000732	0.000244	0.000244	0.000244
1452904_at	1700026L06Rik	6.1127	5.50718	5.55093	7.19694	7.22618	6.54641	0.001953	0.00415	0.001221	0.000732	0.000732	0.000732
1453320_at	1700027A23Rik	6.15381	5.24925	5.8767	7.85786	7.56832	7.18334	0.000732	0.001953	0.000244	0.000244	0.000732	0.000244
1453168_at	1700029J07Rik	4.90689	4.50718	4.47862	6.18393	6.09232	5.55621	0.000732	0.018555	0.000732	0.000732	0.000732	0.001221
1429907_at	1700094D03Rik	7.47492	7.19083	7.13376	8.83668	8.68995	8.22781	0.000244	0.000244	0.000244	0.000244	0.000244	0.000244
1438122_at	2900006K08Rik	3.1375	3.22616	3.61979	5.16993	4.79218	4.89534	0.00415	0.023926	0.001953	0.000244	0.000732	0.000732
1432786_at	4833420D23Rik	3.98185	3.06204	3.27631	4.38526	4.35663	4.07357	0.010742	0.030273	0.046143	0.00415	0.018555	0.01416
1430762_at	4833427G06Rik	5.0268	4.00893	5.00394	6.80786	6.89968	6.50941	0.000244	0.001221	0.001221	0.000244	0.000244	0.000244
1430714_at	4930451C15Rik	3.40599	3.07932	3.85609	5.79878	5.569	5.545	0.00293	0.000244	0.01416	0.000732	0.000244	0.001953
1431204_at	4930578N16Rik	4.7761	3.98163	4.67379	4.99029	5.47553	5.69701	0.000732	0.000732	0.000244	0.000244	0.000244	0.001221
1456711_at	4932425I24Rik	5.2555	5.00442	4.95147	5.81687	6.1503	5.75164	0.005859	0.01416	0.008057	0.001221	0.001221	0.001953
1448251_at	9030425E11Rik	5.36107	4.95379	4.45825	6.30743	6.37557	5.44908	0.000732	0.001221	0.000244	0.000244	0.000732	0.000244
1441977_at	9630023C09Rik	5.70321	5.23775	5.86127	7.44391	5.861	6.10252	0.000244	0.00415	0.00293	0.000244	0.000732	0.000732
1456402_at	A330076H08Rik	2.58496	2.56965	2.98508	3.58848	3.4726	3.55342	0.030273	0.018555	0.046143	0.001221	0.001953	0.00415
1439920_at	A430085M09Rik	3.70044	4.12995	3.8869	4.52936	5.9224	5.62434	0.023926	0.00293	0.030273	0.00415	0.00415	0.00415
1442023_at	A530030E21Rik	5.92837	5.06638	5.02717	7.1664	5.51308	6.23219	0.000244	0.00293	0.000732	0.000244	0.000244	0.000732
1440884_s_at	A530047J11Rik	3.70044	4.12995	3.77057	6.13069	4.80621	4.66113	0.030273	0.030273	0.023926	0.008057	0.018555	0.018555
1423797_at	AACS	6.56377	6.53563	6.50368	8.42598	7.3245	6.91614	0.001953	0.00293	0.001953	0.000244	0.000732	0.001953
1435752_s_at	abcc9	5.76022	6.14233	6.08366	7.6999	6.40045	6.54781	0.001221	0.001221	0.001953	0.000244	0.000244	0.000244
1427053_at	ABI3BP	6.01792	5.62364	5.94417	7.16287	6.71867	6.50797	0.001221	0.001221	0.001221	0.001221	0.000244	0.001221
1423883_at	ACSL1	8.8759	8.82624	9.17802	11.1178	9.57908	9.45077	0.000244	0.000244	0.000244	0.000244	0.000244	0.000244
1450643_s_at	ACSL1	6.75489	6.67285	6.82063	8.73392	7.38729	7.08619	0.000244	0.000244	0.000244	0.000244	0.000244	0.000244
1460316_at	ACSL1	4.95884	5.39781	5.13376	6.40333	6.00784	5.89313	0.010742	0.018555	0.030273	0.001221	0.018555	0.010742
1422478_a_at	ACSS2	6.83162	6.5984	7.15289	9.19348	7.6314	7.79426	0.000244	0.000244	0.000244	0.000244	0.000244	0.000244
1422479_at	ACSS2	6.91528	6.98392	7.07477	9.13835	7.7589	7.58522	0.008057	0.008057	0.01416	0.000732	0.001953	0.001953
1416454_s_at	acta2	9.5844	9.27502	9.14787	11.3384	10.9074	10.9287	0.000244	0.000244	0.000244	0.000244	0.000244	0.000244
1415927_at	Actc1,LOC100048431	6.37678	5.46179	6.32961	9.76599	9.42774	9.03404	0.00415	0.018555	0.001953	0.000244	0.000244	0.000244
1422340_a_at	Actg2	5.76818	4.87188	4.5637	7.69073	7.31635	7.26841	0.01416	0.01416	0.005859	0.001953	0.00415	0.001953
1460427_a_at	adam28	4.72247	4.72592	4.36651	5.44173	5.59348	5.3366	0.030273	0.001953	0.008057	0.001953	0.00293	0.00293
1441389_at	ADAMTS5,LOC632263	3.89724	2.91582	4.04093	5.51558	5.11128	4.31037	0.008057	0.008057	0.00293	0.000244	0.000732	0.001953
1424392_at	adhfe1	5.2891	5.41832	4.94172	6.9611	5.9224	5.25643	0.000244	0.010742	0.037598	0.000244	0.005859	0.010742
1424393_s_at	adhfe1	5.90448	4.86691	5.80324	8.04934	6.23052	6.21815	0.000244	0.000244	0.000732	0.000244	0.000244	0.000244
1451760_s_at	AI317395	4.72247	4.08788	3.67967	5.37614	4.87881	5.00979	0.005859	0.01416	0.01416	0.000244	0.000732	0.008057
1427503_at	AI324046	6.80478	5.61182	5.85089	9.02718	7.7857	7.56802	0.000244	0.00293	0.000732	0.000244	0.000244	0.000244
1430781_at	ak7	6.33271	5.78767	5.99925	7.74665	7.7649	7.37587	0.000732	0.00415	0.000732	0.000244	0.000244	0.000244
1418752_at	ALDH3A1	5.14975	4.82143	5.49537	7.02572	6.81201	6.18785	0.001953	0.001953	0.000732	0.000244	0.000244	0.000244
1417765_a_at	Amy1	4.40599	4.26443	4.57635	7.43808	5.6069	5.38139	0.000732	0.000244	0.001221	0.000244	0.000732	0.000244
1417732_at	ANXA8	5.02237	5.09215	4.72584	7.4848	7.14387	6.26841	0.00415	0.023926	0.001221	0.000244	0.000244	0.000244
1433924_at	Apeg3,PEG3	5.89482	4.97241	5.59202	6.95805	6.34547	6.31203	0.001953	0.000732	0.000732	0.000732	0.000732	0.000732
1435857_s_at	Aplp1	5.24413	5.13409	5.00394	6.25697	6.23744	5.55342	0.01416	0.00415	0.005859	0.005859	0.01416	0.001953
1416371_at	apod	6.12722	6.62952	6.90958	8.78822	6.93096	7.61566	0.000732	0.000244	0.000244	0.000244	0.000244	0.000244
1434449_at	AQP4	3.49825	3.0964	3.65601	6.89984	6.24089	5.59476	0.01416	0.046143	0.010498	0.000244	0.000244	0.000732
1437064_at	Ar	4.3147	4.38049	4.53805	5.87415	5.31472	4.83221	0.010742	0.018555	0.00293	0.000732	0.01416	0.01416
1421164_a_at	Arhgef1	6.59694	7.1413	6.55253	7.74842	7.52797	7.42865	0.001953	0.005859	0.001221	0.001953	0.005859	0.005859
1429816_at	ARMC3	5.2817	4.97241	4.42365	6.15222	5.98541	6.29038	0.01416	0.018555	0.023926	0.00293	0.001953	0.008057
1456472_at	ARMC4	4.18587	3.77447	3.65601	5.16993	5.57174	4.98927	0.001221	0.000732	0.000732	0.000244	0.000732	0.000244
1452474_a_at	ART3	6.2854	6.19876	6.26071	7.9555	7.20339	6.71337	0.000244	0.000244	0.000244	0.000244	0.000244	0.000244
1418472_at	aspA	5.44294	5.17082	5.45483	7.441	6.04972	5.78774	0.000244	0.000244	0.000244	0.000244	0.000244	0.000244
1448421_s_at	aspn	6.07253	5.9885	5.88944	7.19694	6.68995	6.84025	0.000244	0.000732	0.000244	0.000244	0.000244	0.000244
1427465_at	Atp1a2	6.51885	6.51037	6.20883	8.01155	6.87104	6.82875	0.000732	0.000244	0.000244	0.000732	0.000732	0.000244
1455136_at	Atp1a2	5.33985	5.56965	4.55733	6.87199	5.66194	5.41255	0.001221	0.00293	0.001953	0.000244	0.000732	0.000732
1416551_at	ATP2A2	9.24341	9.4179	9.63064	10.7804	10.7723	10.3518	0.000244	0.000244	0.000244	0.000244	0.000244	0.000244
1452363_a_at	ATP2A2	8.06555	8.32996	8.50409	9.73004	9.84933	9.21638	0.000244	0.000244	0.000244	0.000244	0.000244	0.000244
1444897_at	AU017263	5.04876	5.07071	5.10347	7.11524	6.62284	6.93236	0.000732	0.005859	0.000244	0.000244	0.000732	0.000244
1443946_s_at	AU040972	6.26866	5.8793	6.00394	10.0058	9.54253	8.24393	0.000244	0.00293	0.000244	0.000244	0.000244	0.000244
1443337_at	B130020M22Rik	4.21723	3.99079	4.05908	5.73362	5.22357	5.21815	0.000732	0.000732	0.008057	0.000244	0.000244	0.001221
1456328_at	BANK1	6.90929	6.77181	6.73856	8.71535	7.15579	7.47662	0.000244	0.000244	0.000244	0.000244	0.000244	0.000244
1436098_at	bchE	4.66676	4.74229	4.18836	6.28161	5.28497	5.38454	0.00293	0.00415	0.000732	0.000732	0.00415	0.001953
1457072_at	BCL11A	4.7761	4.16274	4.0947	6.18741	4.65936	4.96845	0.000732	0.008057	0.000732	0.000732	0.00293	0.000732
1438701_at	BICD1	3.43296	3.50718	3.55733	4.95805	4.45489	4.43701	0.010742	0.01416	0.00415	0.001953	0.001221	0.000732
1424890_at	Bnc1	4.03562	4.2027	4.65004	6.47058	5.20251	5.19324	0.030273	0.000244	0.001953	0.000244	0.001221	0.000732
1455771_at	BZRAP1	3.57289	3.88668	3.59513	4.85239	4.44297	4.46105	0.000244	0.046143	0.018555	0.000732	0.00293	0.001953
1446236_at	C230072F16Rik	3.90689	4.03573	3.81397	5.1978	5.58536	4.8414	0.018555	0.005371	0.001221	0.000244	0.000732	0.000732
1422639_at	Calcb	4.2854	4.44189	4.28405	5.93546	5.45489	4.82759	0.010742	0.037598	0.008057	0.000244	0.000244	0.01416
1418608_at	Calml3	4.52982	4.16274	4.47186	7.58254	7.2227	5.69701	0.000732	0.00293	0.001221	0.000244	0.000244	0.001953
1424713_at	calml4	6.60733	6.0313	6.4514	8.23528	7.80679	7.64285	0.000244	0.000244	0.000244	0.000244	0.000244	0.000244
1450910_at	CAP2	3.6893	3.76382	3.72584	4.97023	5.33744	4.86862	0.023926	0.023926	0.018555	0.005859	0.001953	0.010742
1429891_at	capsl	5.97499	5.71214	5.5637	7.16993	7.10845	6.43549	0.000244	0.000244	0.000244	0.000244	0.000244	0.000244
1449434_at	CAR3	5.93074	4.84688	7.25384	12.8369	11.4516	10.8126	0.00415	0.01416	0.000244	0.000244	0.000244	0.000244
1444426_at	CASS4	5.57894	4.30906	4.62589	6.10699	6.17934	5.49638	0.005859	0.037598	0.001953	0.000244	0.000732	0.001953
1436285_at	CCDC113	4.20945	3.76382	4.70869	6.01008	6.2078	5.95158	0.001953	0.00293	0.000732	0.000244	0.000244	0.000244
1458104_a_at	CCDC153	6.3345	5.8694	6.12732	8.10009	8.01893	7.83451	0.008057	0.023926	0.001953	0.000732	0.001221	0.001221
1445787_at	CCDC162	4.94953	5.02686	5.32211	6.57791	6.49442	6.28534	0.000244	0.00415	0.000244	0.000244	0.000244	0.000244
1430190_at	CCDC30	4.8679	3.97241	3.86643	5.5321	5.5045	5.35917	0.001953	0.000244	0.030273	0.000244	0.000732	0.000732
1456557_at	CCDC30	4.64962	3.46836	3.99454	5.736	5.98541	5.28028	0.000732	0.023926	0.00293	0.000244	0.000732	0.000244
1429781_s_at	CCDC39	5.44294	4.87188	5.75396	7.16728	7.15488	6.90523	0.000732	0.008057	0.000244	0.001221	0.001953	0.000244
1421195_at	CCKAR	6.97039	5.96545	6.78291	7.58452	8.14295	7.80487	0.000244	0.000244	0.000244	0.000244	0.000244	0.000244
1450570_a_at	Cd19	5.60288	5.56352	5.00394	7.42561	6.01188	5.9789	0.01416	0.01416	0.00415	0.000244	0.023926	0.01416
1438142_s_at	CDHR4	5.37851	5.49758	5.40604	7.90988	7.60489	7.24089	0.018555	0.010742	0.018555	0.000732	0.000732	0.001221
1434957_at	cdon	6.05528	5.54809	6.12517	7.9555	6.73221	6.50364	0.001221	0.001953	0.000244	0.000244	0.000732	0.000244
1418328_at	CHKB-CPT1B	5.20163	4.83675	5.14654	6.57525	5.62019	5.42788	0.030273	0.023926	0.010742	0.008057	0.01416	0.018555
1452260_at	CIDEC	5.08746	5.58485	5.67673	9.09175	6.30816	6.23219	0.001221	0.001221	0.001953	0.000244	0.000244	0.000732
1457296_at	CILP	3.18587	3.56965	2.71443	4.28486	4.38183	4.61365	0.037598	0.00415	0.005859	0.000732	0.001953	0.001953
1426147_s_at	Cldn10a	6.92719	6.04895	6.77332	8.23191	8.16671	7.60491	0.000244	0.001221	0.000244	0.000244	0.000244	0.000244
1418920_at	CLDN15	5.2891	5.67569	5.29174	7.13159	6.19008	5.68174	0.00293	0.005859	0.00415	0.000244	0.00415	0.001953
1434165_at	Clic6	6.17592	6.30355	5.73715	6.99129	7.19631	6.87198	0.00415	0.023926	0.005859	0.000244	0.000732	0.001221
1454866_s_at	Clic6	7.41363	6.94439	7.14548	8.47806	8.5635	8.02298	0.000244	0.000244	0.000244	0.000244	0.000244	0.000244
1451322_at	Cmbl	5.63227	5.39436	5.49537	8.02718	6.90946	6.46997	0.000244	0.001221	0.00415	0.000244	0.000244	0.000732
1434172_at	cnr1	4.18587	3.5939	3.30701	5.44464	5.12999	4.00162	0.010742	0.023926	0.046143	0.001953	0.00415	0.023926
1446326_at	COL1A2	4.23266	4.28692	3.077	4.6852	4.7637	4.61365	0.000732	0.000732	0.008057	0.001953	0.018555	0.000244
1442977_at	COL3A1	4.848	4.82143	4.98982	6.26523	5.66963	5.2769	0.000732	0.000732	0.005859	0.000244	0.001221	0.000732
1434667_at	COL8A2	4.79701	4.67569	5.28405	6.04695	6.26648	6.04998	0.000732	0.001953	0.000244	0.000244	0.000244	0.000244
1418709_at	COX7A1	5.853	5.56965	6.03177	8.20684	7.47113	6.97055	0.000244	0.000244	0.000244	0.000244	0.000244	0.000244
1417494_a_at	CP	9.79409	8.85975	9.14495	10.4434	10.5531	9.97029	0.000244	0.000244	0.000244	0.000244	0.000244	0.000244
1417495_x_at	CP	9.49045	8.79128	8.87926	9.90447	10.3174	9.4962	0.000244	0.000244	0.000732	0.000244	0.000244	0.000732
1455393_at	CP	8.04002	6.96197	7.25187	8.41674	8.59785	8.08667	0.000244	0.000244	0.000244	0.000244	0.000244	0.000244
1415949_at	CPE,LOC100046434,LOC677374	7.04002	6.65423	6.71013	8.74311	7.92883	7.92589	0.001221	0.000732	0.000732	0.000244	0.000244	0.000244
1425289_a_at	CR2	5.50144	5.14233	5.15078	6.77931	5.79687	5.7071	0.001953	0.000732	0.00415	0.000244	0.001221	0.005859
1434758_at	CRISPLD2	6.65964	6.76516	6.43412	7.80842	7.11128	7.40637	0.00415	0.005859	0.008057	0.001953	0.00415	0.00293
1437056_x_at	CRISPLD2	7.29646	6.94203	7.24989	9.17497	7.83043	7.99906	0.00293	0.01416	0.008057	0.000732	0.00293	0.005859
1460458_at	CRISPLD2	5.63227	5.35943	5.39179	6.62102	5.94582	6.24436	0.00415	0.005859	0.001953	0.000244	0.000732	0.000732
1417851_at	CXCL13	8.25408	7.69052	7.52342	10.8417	8.02043	8.60491	0.000732	0.000732	0.000732	0.000244	0.000732	0.000732
1448859_at	CXCL13	8.16491	7.91462	7.69788	10.5496	8.15213	8.5436	0.000244	0.000244	0.000244	0.000244	0.000244	0.000244
1460604_at	cybrd1	5.50144	5.48467	5.39536	6.53893	6.29827	6.14396	0.00293	0.001953	0.001953	0.001221	0.001221	0.001221
1415994_at	CYP2E1	4.67243	4.9491	5.13803	10.8591	7.40429	6.65463	0.001953	0.000244	0.00415	0.000244	0.000732	0.000732
1428283_at	Cyp2s1	7.38111	7.05004	7.55013	8.69959	8.65679	8.52803	0.000244	0.000244	0.000244	0.000244	0.000244	0.000244
1457823_at	cyr61	6.99661	8.05551	6.78836	9.08127	8.20472	8.09678	0.000732	0.000732	0.001221	0.000244	0.000732	0.000732
1443330_at	D1Ertd646e	4.24031	3.91582	3.43759	4.81237	4.44895	4.80898	0.008057	0.010742	0.010742	0.00415	0.001953	0.00415
1449368_at	DCN	9.21091	9.1856	9.19735	12.162	10.3651	10.4797	0.000244	0.000244	0.000244	0.000244	0.000244	0.000244
1439096_at	DDO	6.52513	5.9278	6.42889	7.67842	7.17123	6.87646	0.000244	0.00415	0.000244	0.000732	0.001221	0.000244
1422677_at	DGAT2	5.36807	5.59989	5.62893	8.46055	6.37086	5.90194	0.001953	0.010742	0.010742	0.000244	0.000244	0.001953
1422678_at	DGAT2	7.3345	6.9608	7.02024	9.95894	7.96731	7.79958	0.001953	0.000732	0.001221	0.000244	0.000732	0.001221
1455436_at	DIRAS2	3.90689	4.2027	4.5637	6.37309	5.60154	5.58111	0.037598	0.01416	0.008057	0.000732	0.000244	0.000732
1421434_at	Dnahc5	4.20945	3.46836	3.73715	4.85239	5.10751	4.89534	0.00415	0.046143	0.010742	0.00415	0.001953	0.00293
1457401_at	Dnahc9	3.80735	4.65855	4.43759	5.85239	5.861	6.10824	0.000244	0.005859	0.00415	0.000244	0.00293	0.000732
1437094_x_at	Dnaic1	4.09592	3.56965	3.74838	5.40333	4.93522	4.85053	0.01416	0.005859	0.000244	0.000244	0.000244	0.000244
1436296_x_at	Dnaic2	4.00899	2.95379	3.75952	6.61715	5.95635	6.17881	0.000732	0.005859	0.000244	0.000244	0.000244	0.000244
1419674_a_at	DPEP1	6.78136	6.58938	6.74278	8.07353	7.64967	7.33172	0.000732	0.001221	0.000732	0.000244	0.000244	0.000732
1428987_at	Dynlrb2	8.76188	8.19033	8.50492	9.88504	9.7976	9.64744	0.000244	0.000244	0.000244	0.000244	0.000244	0.000244
1416301_a_at	EBF1	5.32553	5.4352	5.5732	7.09685	5.80388	6.08135	0.000244	0.000244	0.000732	0.000244	0.000244	0.000244
1416302_at	EBF1	4.93546	4.84688	4.89197	6.60939	5.51877	5.42177	0.01416	0.018555	0.018555	0.001953	0.005859	0.010742
1448293_at	EBF1	4.51728	4.01792	4.787	6.61068	5.61489	5.51373	0.000244	0.005859	0.000244	0.000732	0.005859	0.001953
1439820_at	EBF1	4.93546	4.62364	4.5637	6.52524	5.20956	5.23219	0.000244	0.000244	0.001953	0.000244	0.000244	0.000244
1446669_at	EBF1	5.53605	5.35589	5.31458	6.87739	5.79218	6.17155	0.00293	0.001953	0.023926	0.000244	0.00415	0.000732
1440096_at	ECM2	4.48543	3.66428	4.16342	5.75489	5.15579	4.20752	0.000244	0.00293	0.001953	0.000732	0.001221	0.01416
1455074_at	EFCAB1	4.89239	3.95379	4.0947	6.10883	5.92883	5.72954	0.001953	0.005859	0.001953	0.000244	0.000244	0.000732
1436866_at	EFNA5	5.55152	5.04015	5.47186	6.77237	5.93522	6.34632	0.000732	0.000244	0.00293	0.000244	0.005859	0.005859
1434083_a_at	elmod1	3.94486	4.02686	3.12947	5.28161	5.5216	5.03404	0.008057	0.00415	0.010742	0.000244	0.000732	0.000244
1424800_at	Enah	7.79572	7.31089	7.62513	8.65535	8.5573	8.34551	0.001953	0.001953	0.001953	0.000732	0.001221	0.001221
1442223_at	Enah	4.43296	3.65279	3.8767	5.09778	4.7589	4.75651	0.001953	0.037598	0.001953	0.000732	0.000244	0.005859
1428960_at	ENKUR	5.59395	5.28319	5.67967	7.04119	7.06633	6.55062	0.000244	0.001221	0.000244	0.000244	0.000244	0.000244
1457693_a_at	ENO4	4.91648	4.38744	4.39536	6.85895	6.09232	6.33823	0.030273	0.037598	0.01416	0.001221	0.000732	0.000244
1448499_a_at	Ephx2	4.38543	4.33806	3.49204	7.77816	6.18829	5.2769	0.008057	0.018555	0.030273	0.000244	0.000244	0.000244
1448929_at	F13A1	6.19574	6.01119	6.18009	8.58979	7.14847	6.93128	0.001953	0.001953	0.001221	0.000244	0.001221	0.000732
1417023_a_at	FABP4	10.1239	10.0051	9.95481	12.8582	11.0993	11.1196	0.000244	0.000244	0.000244	0.000244	0.000732	0.000244
1424155_at	FABP4	5.58496	5.25686	4.89702	8.77209	5.44596	5.88648	0.001221	0.000732	0.000244	0.000244	0.000732	0.000732
1451263_a_at	FABP4	8.88905	8.90163	9.01153	11.9828	10.1321	10.532	0.000244	0.000244	0.000732	0.000244	0.000732	0.000244
1432556_a_at	FAM183B	6.34696	5.80595	6.34818	8.37614	8.29163	7.89974	0.000244	0.00415	0.001953	0.000244	0.000244	0.000244
1419567_at	FANK1	4.8125	3.93493	4.39536	5.6852	5.569	5.1309	0.00293	0.000244	0.000732	0.000732	0.000244	0.001221
1447496_s_at	FANK1	4.94017	3.92541	4.20476	6.23528	6.258	6.07941	0.001953	0.046143	0.001953	0.001953	0.000244	0.000732
1434279_at	Fas	5.40939	5.47817	5.5637	5.81237	6.4112	6.88759	0.00293	0.000732	0.00415	0.00293	0.001221	0.000244
1451119_a_at	FBLN1	6.33985	6.64411	6.52668	8.1388	7.11692	7.02197	0.005859	0.005859	0.00415	0.000732	0.001221	0.001953
1423407_a_at	FBLN2	4.90689	5.09215	4.32961	7.19002	5.10373	5.44003	0.023926	0.023926	0.01416	0.000244	0.00415	0.008057
1419907_s_at	FCRLA	5.77873	4.87188	5.51851	6.6351	5.96262	6.03003	0.001221	0.000244	0.000244	0.000244	0.000732	0.000244
1449525_at	fmo3	5.93546	5.14644	5.8869	8.18567	7.59213	7.58658	0.001221	0.008057	0.000732	0.000732	0.000732	0.000732
1423100_at	FOS	8.72212	9.355	9.13429	10.766	9.49947	9.59544	0.001953	0.000732	0.001221	0.000732	0.001953	0.001953
1419378_a_at	FXYD2	3.94486	3.72043	4.22097	5.5321	4.69499	4.50797	0.001953	0.001221	0.000244	0.000244	0.000732	0.000244
1418374_at	fxyd3	6.48382	5.88913	5.86901	7.75254	7.17754	6.48177	0.000244	0.000244	0.000244	0.000244	0.000244	0.000244
1424647_at	GABRP	6.12928	5.4879	6.00628	7.11341	6.99156	6.68685	0.000732	0.000244	0.000244	0.000244	0.000244	0.000244
1451424_at	GABRP	5.40939	5.42847	5.84829	7.31937	7.13092	6.69321	0.030273	0.030273	0.018555	0.000732	0.001221	0.001221
1416561_at	Gad1	3.24793	2.83675	3.12947	4.23864	4.16671	3.55342	0.000244	0.01416	0.005859	0.000244	0.001953	0.01416
1429236_at	GALNTL2	5.18587	5.57879	5.28405	6.59897	5.9181	6.03003	0.000244	0.000732	0.000244	0.000244	0.000244	0.000244
1416855_at	GAS1	7.55995	7.26349	7.39089	9.60841	8.03291	7.81365	0.000244	0.000244	0.000244	0.000244	0.000244	0.000244
1448494_at	GAS1	6.38543	6.42679	6.3792	8.12707	6.93096	6.91723	0.001953	0.00415	0.000244	0.000244	0.001221	0.001221
1424007_at	gdf10	5.73877	5.62952	5.72014	7.41005	6.42944	6.59883	0.001221	0.000244	0.000244	0.000244	0.000244	0.000244
1418753_at	gfpt2	4.72247	4.95379	4.05003	6.76307	5.23744	4.65593	0.00415	0.00293	0.00293	0.000244	0.000244	0.00415
1453132_a_at	GKN2	6.94017	4.97702	4.03177	3.19088	5.08467	5.03404	0.000244	0.001953	0.00415	0.008057	0.000244	0.000244
1427857_x_at	Gm10880	4.95884	4.6412	4.29174	6.37156	5.569	5.86637	0.037598	0.01416	0.018555	0.008057	0.01416	0.01416
1417403_at	Gm11295,ELOVL6	5.30012	5.80595	4.48534	8.15889	6.7589	6.15321	0.00415	0.001953	0.005859	0.000244	0.000244	0.001221
1417404_at	Gm11295,ELOVL6	6.2854	5.94203	6.19042	9.29498	7.82298	7.41871	0.010742	0.00415	0.00293	0.000244	0.001221	0.001221
1455106_a_at	Gm12892,CKB	7.1375	7.04895	7.06695	8.24908	7.95162	7.62034	0.001221	0.00293	0.001221	0.000732	0.000732	0.001221
1456823_at	Gm70	4.7761	4.16274	4.66196	6.36696	6.22879	6.14952	0.000244	0.000732	0.000244	0.000244	0.000732	0.000244
1434848_at	GPR27	3.66676	3.40125	4.05003	5.15578	4.8964	4.69701	0.00293	0.000732	0.000244	0.000732	0.000732	0.000244
1421040_a_at	gstA2	5.06178	5.44856	5.99454	6.46199	6.4249	6.27011	0.030273	0.008057	0.008057	0.00293	0.008057	0.008057
1422072_a_at	Gstm6	4.30012	3.65279	4.22097	5.09778	5.34386	4.81831	0.018555	0.023926	0.023926	0.000244	0.005859	0.030273
1419196_at	Hamp	3.85798	3.35943	4.33706	5.27835	5.97095	4.68174	0.005859	0.023926	0.000244	0.000244	0.000244	0.000244
1433944_at	Hectd2	3.54844	3.25686	3.55733	4.37919	4.54689	4.06575	0.00293	0.005859	0.000732	0.00415	0.000244	0.000244
1424254_at	Ifitm1	9.23817	8.81403	8.72938	10.3439	10.0052	9.36436	0.000244	0.000244	0.000244	0.000244	0.000244	0.000244
1440865_at	Ifitm6	6.06393	5.60885	6.03865	7.66724	6.60288	6.21638	0.001953	0.00293	0.000732	0.000244	0.000244	0.000244
1421992_a_at	igfbp4	6.14568	6.44356	6.13589	7.94629	6.97095	6.68685	0.000732	0.000732	0.001221	0.000244	0.000732	0.000244
1437406_x_at	igfbp4	8.81089	9.25449	7.73221	10.6332	9.4586	9.50237	0.010742	0.010742	0.005859	0.000732	0.010742	0.00293
1452114_s_at	IGFBP5	9.03232	8.7588	9.09002	11.3848	9.91541	9.61482	0.000244	0.000244	0.000244	0.000244	0.000244	0.000244
1417933_at	IGFBP6	7.85237	7.50159	7.86256	9.61424	8.39543	8.23785	0.000244	0.000244	0.000244	0.000244	0.000244	0.000244
1427329_a_at	Igh-6	8.94866	8.42974	8.69353	11.6243	8.57174	10.0415	0.000244	0.000244	0.000244	0.000244	0.000244	0.000244
1427351_s_at	Igh-6	10.4799	9.67142	10.1959	12.2592	9.91325	11.4399	0.000244	0.000732	0.000732	0.000244	0.000732	0.000244
1447918_x_at	Igl	6.59395	6.05114	6.52831	8.2986	6.66194	7.36794	0.008057	0.018555	0.00415	0.000244	0.00415	0.001953
1428719_at	Igl-C1,Igl-C2,Igl-V1	9.58815	9.34119	9.37604	11.2171	9.50306	9.98811	0.000244	0.000244	0.000244	0.000244	0.000244	0.000244
1428720_s_at	Igl-C1,Igl-C2,Igl-V1	9.27868	8.93908	8.91986	10.8739	9.43754	9.71415	0.000244	0.000244	0.000244	0.000244	0.000244	0.000244
1423274_at	INTS6	5.74685	5.85191	5.9539	7.17519	6.63861	6.87086	0.00293	0.00415	0.001953	0.00293	0.001953	0.001953
1435992_at	Iqca	5.21335	4.84688	5.27243	6.93131	6.69875	6.47293	0.00293	0.00415	0.000732	0.000244	0.000244	0.000244
1422046_at	ITGAM	4.15381	4.35234	3.97556	6.25033	4.57993	4.85507	0.00415	0.008057	0.018555	0.000244	0.00293	0.00415
1436223_at	ITGB8	4.27053	3.89646	3.74838	5.54844	4.98541	4.39394	0.000732	0.017334	0.000732	0.001953	0.000244	0.001221
1429159_at	itih5	5.81506	5.96313	5.82991	8.49887	6.41578	6.49056	0.000244	0.001953	0.000732	0.000244	0.000244	0.000244
1433894_at	JAZF1	4.04439	3.48142	3.57004	4.99029	4.26479	4.42483	0.00293	0.010742	0.000732	0.001953	0.01416	0.005859
1418142_at	kcnj8	4.99095	5.23004	5.25679	6.50307	5.72237	5.68685	0.000244	0.001953	0.000732	0.000244	0.000244	0.000244
1450738_at	kif21a	5.6837	5.91342	6.20883	7.20297	6.64902	6.79604	0.000244	0.000732	0.000244	0.000244	0.000244	0.000244
1455029_at	kif21a	6.27426	5.56045	5.73997	7.19088	7.01289	6.84368	0.000244	0.001953	0.000244	0.000244	0.000244	0.000244
1440371_at	KLHL34	3.848	3.31636	3.229	4.1343	4.20956	4.80898	0.01416	0.037598	0.001953	0.001953	0.001953	0.000732
1439078_at	KLHL4	3.15381	3.27197	3.60752	4.76191	4.67983	3.89974	0.023926	0.005859	0.037598	0.000732	0.005859	0.00415
1428599_at	KNDC1	3.94486	3.77447	3.97556	5.75723	5.47553	5.545	0.00415	0.010742	0.005859	0.000732	0.000244	0.000244
1456578_x_at	LASP1	5.35403	5.41152	4.76506	6.58188	6.44147	6.80428	0.023926	0.023926	0.01416	0.046143	0.030273	0.023926
1428799_at	LCA5	4.90689	5.10907	4.62589	5.72885	5.73221	5.75408	0.001221	0.001953	0.000244	0.000732	0.001221	0.000732
1433783_at	Ldb3	3.15381	3.17886	3.29174	6.35618	6.01792	5.78774	0.018555	0.037598	0.030273	0.000732	0.000732	0.000732
1436218_at	LGR6	3.57289	3.75309	4.03177	6.06976	5.38183	5.21461	0.01416	0.037598	0.008057	0.000244	0.001221	0.001221
1455825_s_at	Lnx1	5.40939	5.39436	5.76506	6.60419	6.48282	6.13651	0.000244	0.000244	0.000244	0.000244	0.000244	0.000244
1429459_at	LOC100044160,Sema3d	5.7866	5.37	5.53481	7.09222	6.15396	5.8596	0.000732	0.000244	0.000244	0.000244	0.000244	0.000244
1425619_s_at	LOC100044500,DSG2	4.37851	4.26443	4.21288	5.68027	5.7075	5.37824	0.001953	0.000732	0.000244	0.000244	0.000244	0.000244
1439476_at	LOC100044500,DSG2	6.81121	6.29987	6.64103	8.01352	7.66643	7.30955	0.000244	0.000244	0.000732	0.000244	0.000244	0.000244
1449740_s_at	LOC100044500,DSG2	6.26303	6.07932	6.53805	7.45117	7.16308	6.90413	0.001221	0.001953	0.000732	0.000244	0.000244	0.000244
1446591_at	LOC100045399	5.94953	5.77181	6.14016	7.87415	7.72361	7.30872	0.000244	0.000244	0.000244	0.000244	0.000244	0.000244
1445173_at	LOC100045846,AK129341	4.3505	3.42847	4.26071	5.57259	5.8964	5.43093	0.00293	0.030273	0.005859	0.000244	0.001221	0.000244
1437871_at	LOC100046963	5.55152	5.21839	5.68259	6.88169	6.12441	5.94946	0.030273	0.01416	0.00293	0.000732	0.008057	0.00415
1427860_at	LOC100047162,Igk-V19-15	6.18388	6.63683	5.39179	7.0829	7.72545	7.01285	0.00415	0.001953	0.008057	0.00293	0.005859	0.00415
1425738_at	LOC100047222,Igk-V21-7	7.90328	6.46836	6.82063	9.11227	6.94688	8.02651	0.000732	0.000732	0.000244	0.001953	0.005859	0.000244
1435378_at	LOC100047371,2210020M01Rik	5.50779	5.19876	4.67379	6.43881	6.62416	6.16057	0.008057	0.037598	0.018555	0.00293	0.005859	0.018555
1451965_at	LOC100047628,Igk-V21-1	5.84549	4.90617	5.8767	6.81912	5.77563	6.87981	0.000732	0.00415	0.005859	0.000244	0.000244	0.000244
1422230_s_at	LOC100047711	6.32912	6.44523	7.0523	10.5872	9.38417	8.53336	0.001953	0.001953	0.000732	0.000244	0.000244	0.000732
1416023_at	LOC100047867,fabp3	6.32912	6.65998	6.59202	8.92638	8.61622	7.78238	0.000244	0.000244	0.000244	0.000244	0.000244	0.000244
1422561_at	LOC100048332	5.63517	5.25686	5.08588	7.91828	6.81201	6.24955	0.010742	0.018555	0.005859	0.000732	0.00293	0.008057
1450658_at	LOC100048332	4.93546	3.79553	3.51851	6.08103	5.24089	5.00162	0.000732	0.005859	0.010742	0.000244	0.000244	0.001221
1456404_at	LOC100048332	5.36457	4.63537	5.20068	7.47415	6.67856	6.32191	0.000732	0.001221	0.000732	0.000244	0.000244	0.000244
1436675_at	LOC630540,WDR63	4.23266	3.92541	4.40249	6.03154	5.85876	5.44607	0.046143	0.023926	0.030273	0.010742	0.008057	0.008057
1440815_x_at	LOC631151,LOC100045827,Gm3008,Gm5799,Gm5798,Gm7233,Gm9732,4930503E14Rik,LOC624112,Gm8126,Gm5930,Gm8011,1700049E17Rik1,Gm8104,1700049E17Rik2	3.74416	2.97241	3.29174	4.71445	4.61754	4.91723	0.018555	0.037598	0.001953	0.001221	0.001221	0.000732
1430217_at	LRGUK	3.75489	3.86691	4.16342	5.21837	5.58807	5.16057	0.046143	0.030273	0.023926	0.000732	0.000244	0.000732
1451498_at	Lrrc26	5.35403	4.63537	5.26071	6.36543	6.34547	6.1215	0.000244	0.000244	0.000732	0.000244	0.000244	0.001221
1427890_a_at	LRRC56	5.35403	4.83675	5.14229	6.32492	5.91162	6.08715	0.005859	0.018555	0.01416	0.00293	0.001953	0.001953
1420660_at	LRRC6	3.33628	2.38744	2.59513	4.94577	5.24776	4.43093	0.00415	0.030273	0.005859	0.000244	0.000732	0.000244
1435648_at	Lrrn4	4.56682	4.64701	4.80324	6.46199	5.35345	5.17518	0.000244	0.001953	0.000732	0.000244	0.000732	0.000732
1450009_at	LTF	5.57289	5.30539	5.24098	9.49414	8.33663	7.54219	0.008057	0.010742	0.023926	0.000244	0.000244	0.000244
1423607_at	LUM	5.15785	5.66714	5.60134	8.06267	6.20604	6.11962	0.00415	0.00415	0.001953	0.000244	0.000732	0.001953
1433532_a_at	MBP	5.04002	4.93967	5.155	9.08663	4.94793	5.85507	0.000244	0.000244	0.000244	0.000244	0.001953	0.000244
1423410_at	meig1	5.34341	4.27946	5.30701	6.38829	6.51165	6.04203	0.000244	0.008057	0.001953	0.000244	0.000244	0.000244
1424233_at	MEOX2	5.37851	5.57575	5.36286	6.57525	6.21132	5.98306	0.000732	0.000732	0.001953	0.00415	0.000732	0.000244
1418589_a_at	MLF1	5.39232	5.05769	5.18836	7.26934	7.65226	7.01285	0.000732	0.001953	0.000244	0.000244	0.000244	0.000732
1416298_at	Mmp9	5.2817	4.53875	4.53157	7.01303	5.15579	5.31037	0.00415	0.046143	0.001953	0.000732	0.00293	0.00293
1437260_at	MMRN1	5.15381	5.48142	5.11653	6.52524	6.29495	6.09869	0.000244	0.000244	0.000244	0.000244	0.000244	0.000244
1428005_at	MOSC1,LOC100045982	3.49825	4.07932	3.47862	6.47771	4.84296	4.34309	0.00293	0.00415	0.001953	0.000244	0.000732	0.000732
1423226_at	MS4A1	7.59246	7.20566	7.20272	9.51125	8.0344	8.07698	0.000244	0.000244	0.000244	0.000244	0.000244	0.000244
1450912_at	MS4A1	7.0268	6.44356	6.43586	8.96542	7.41425	7.40017	0.000244	0.000244	0.000244	0.000244	0.000244	0.000244
1450397_at	Mtap1b	4.9542	5.0313	5.59513	6.78277	6.2766	6.06379	0.01416	0.008057	0.010742	0.000732	0.00415	0.001953
1432205_a_at	Mtus2	5.75756	4.79553	5.82461	6.72765	6.04775	6.97055	0.001953	0.001953	0.000244	0.000244	0.000732	0.000732
1432358_at	MUC16	5.59096	5.68136	5.71443	7.12707	6.21658	6.10824	0.001953	0.001953	0.001953	0.000244	0.001953	0.001953
1421317_x_at	myb	5.36807	4.44856	5.66493	6.77585	6.91162	6.65593	0.000732	0.000244	0.000732	0.000244	0.000732	0.000244
1450194_a_at	myb	5.61176	5.41493	5.13803	5.9863	6.34866	6.33335	0.000732	0.00293	0.010742	0.000732	0.001953	0.001953
1448962_at	MYH11	6.22882	5.19083	5.52505	8.33437	7.99565	7.98098	0.000244	0.000244	0.00415	0.001953	0.001221	0.001221
1448826_at	Myh6	4.8125	5.89646	7.15289	10.7399	10.541	9.76589	0.000732	0.000244	0.000244	0.000244	0.000244	0.000244
1422580_at	MYL4	4.65535	5.77181	6.96717	10.0735	10.0869	9.00928	0.008057	0.01416	0.00293	0.000244	0.000244	0.000732
1452670_at	MYL9	8.00056	7.66214	7.67158	10.0761	9.54078	9.60592	0.000732	0.001221	0.001953	0.000244	0.000244	0.000244
1436702_at	NAT8L	4.0268	3.94439	3.70294	5.60419	4.64382	3.93451	0.037598	0.037598	0.018555	0.001953	0.037598	0.023926
1426615_s_at	ndrg4	4.63227	4.80075	4.8767	6.76424	5.7075	5.44003	0.000244	0.000244	0.000732	0.000244	0.000732	0.000244
1447084_at	nfatc1	4.00899	3.34522	4.18009	5.49887	3.9224	4.63495	0.030273	0.000732	0.001221	0.001953	0.000732	0.010742
1422596_at	nkain4	6.36457	6.65998	6.05456	8.02572	6.87216	6.72706	0.008057	0.008057	0.018555	0.000244	0.00415	0.01416
1422727_at	NME5	6.34518	5.68701	6.20476	7.42044	7.37949	7.048	0.000732	0.001221	0.001953	0.000244	0.000244	0.000244
1435184_at	NPR3	7.22786	7.31545	6.89954	8.24908	8.27953	7.81248	0.000244	0.000244	0.000244	0.000244	0.000244	0.000244
1448024_at	NPR3	5.09592	5.47817	4.98033	6.0022	6.37714	5.8596	0.001221	0.001221	0.001953	0.000732	0.000732	0.001221
1450286_at	NPR3	4.48543	4.07071	4.14654	5.10515	5.45786	5.026	0.000732	0.00293	0.030273	0.000244	0.000244	0.000732
1450750_a_at	NR4A2	4.34341	4.72592	4.97556	5.53484	5.44596	5.51947	0.01416	0.000244	0.00415	0.000244	0.000732	0.000244
1455034_at	NR4A2	5.36807	5.56352	5.83255	6.83363	6.56213	6.20218	0.000244	0.001953	0.000244	0.000244	0.000244	0.000732
1434802_s_at	NTF3	3.43296	4.04456	3.81397	4.86113	4.8201	4.26329	0.001953	0.010742	0.00415	0.000244	0.000244	0.001221
1433825_at	NTRK3,LOC100047606	4.27053	4.03573	4.30701	5.6351	5.02193	5.06182	0.00415	0.005859	0.008057	0.000244	0.000732	0.00415
1439666_at	Odf3b	5.80219	5.50718	5.57004	6.67035	6.57857	6.37824	0.00293	0.01416	0.00293	0.000732	0.000732	0.001221
1443670_at	Odf3b	5.93782	5.65567	5.82726	6.68889	6.83728	6.62034	0.001953	0.000244	0.000244	0.000244	0.000244	0.000244
1443671_x_at	Odf3b	5.09592	5.28692	5.17178	6.68397	6.53991	6.31698	0.000244	0.001221	0.001953	0.000244	0.000244	0.000244
1419663_at	OGN	9.71665	9.27619	9.75657	10.8575	10.4352	9.98733	0.000244	0.000244	0.000244	0.000244	0.000244	0.000244
1418745_at	omd	3.96347	4.17886	4.8767	6.14866	4.70001	4.97264	0.01416	0.036133	0.018555	0.000732	0.005859	0.001953
1449350_at	Osr1	5.15381	5.0964	4.57004	7.31779	5.72975	5.87086	0.000244	0.000244	0.000244	0.000244	0.000244	0.000244
1452913_at	Pcp4l1	6.32733	5.98392	6.53967	8.31937	7.95425	7.46848	0.000244	0.000244	0.000244	0.000244	0.000244	0.000244
1417626_at	PDE4DIP	5.62936	5.32	5.63197	6.94885	6.79921	6.026	0.000244	0.000732	0.000732	0.000244	0.000244	0.000244
1429783_at	PDLIM5	5.88509	5.77447	6.24495	7.60484	7.59415	7.15044	0.001953	0.005859	0.000732	0.000244	0.000244	0.000732
1436993_x_at	pfn2	5.71973	5.48142	5.55093	7.0987	6.70251	6.53371	0.00293	0.001221	0.00293	0.000244	0.001953	0.001221
1424937_at	PLIN5	4.6837	4.35943	4.74278	5.86548	5.30487	5.2667	0.008057	0.037598	0.01416	0.000732	0.001221	0.00415
1441915_s_at	PLIN5	4.21723	4.4352	4.69135	6.03541	5.08083	4.93451	0.037598	0.01416	0.030273	0.000244	0.008057	0.001953
1420347_at	PLUNC	6.53294	5.34522	6.56211	12.6524	11.2595	11.0909	0.000244	0.000244	0.000244	0.000244	0.000244	0.000244
1418190_at	PON1	7.47735	7.0804	7.84175	9.73971	9.29163	8.85592	0.000244	0.000732	0.000244	0.000244	0.000244	0.000244
1416957_at	POU2AF1	7.66178	6.99534	6.7315	9.07282	7.52231	7.86073	0.000244	0.000244	0.000244	0.000244	0.000244	0.000244
1418480_at	PPBP	5.95652	5.80854	5.40604	7.79137	6.2631	6.28028	0.000244	0.000244	0.000244	0.000244	0.000244	0.000244
1453310_at	PPIL6	5.2555	4.80075	5.14229	6.85567	7.02394	6.49784	0.000732	0.037598	0.00415	0.000244	0.000732	0.000732
1419700_a_at	PROM1	7.20457	7.13202	7.0489	8.27508	8.14801	7.7776	0.000244	0.000244	0.000244	0.000244	0.000244	0.000244
1425881_at	Psg28	3.87774	3.91582	3.91706	4.52936	6.20427	6.20218	0.01416	0.046143	0.005859	0.008057	0.001221	0.001221
1450344_a_at	PTGER3	4.47897	4.92541	4.12947	8.56425	5.00582	5.35597	0.000244	0.000244	0.001953	0.000244	0.000732	0.000244
1448254_at	PTN	4.67807	3.40125	3.99454	5.54029	5.20251	5.86412	0.001953	0.005859	0.000244	0.001953	0.001221	0.000732
1452284_at	ptprz1	4.18587	4.04456	4.36651	6.60288	5.96471	5.64548	0.000244	0.008057	0.010742	0.000244	0.000244	0.000732
1454752_at	rbm24	3.848	3.77447	3.75952	5.88276	5.90077	5.026	0.005859	0.000244	0.01416	0.000244	0.000244	0.000732
1424008_a_at	RBPMS2,Gm3470	5.93074	5.50399	5.39536	7.55788	6.33583	6.40792	0.001221	0.001221	0.005859	0.000732	0.000732	0.000732
1417643_at	Rsph1	6.65678	5.93967	6.07923	7.60288	7.75348	7.48544	0.010742	0.037598	0.023926	0.000244	0.000732	0.001221
1445576_at	RSPH10B2	5.07039	4.6412	5.04093	6.8644	6.73221	6.45358	0.010742	0.037598	0.018555	0.001953	0.001221	0.001953
1432579_at	Rsph3b,Rsph3a,LOC100044698,LOC100039015	5.44956	5.14233	5.18836	6.22176	6.23744	6.01589	0.000244	0.010742	0.000732	0.000244	0.000244	0.000244
1444270_at	rsph4a	4.91169	4.50079	4.69715	6.76074	6.62416	6.25643	0.000732	0.00415	0.001221	0.000244	0.000244	0.000244
1449319_at	rspo1	6.0268	6.15868	5.98508	7.92403	6.70501	6.25986	0.001953	0.001953	0.001953	0.000244	0.001953	0.001221
1444615_x_at	RUNX1T1	4.92125	5.18685	5.23301	6.20469	6.14295	5.84825	0.005859	0.000732	0.005859	0.001953	0.000732	0.000244
1419394_s_at	S100A8	9.21189	8.4352	8.15236	9.89292	9.54602	9.46719	0.000244	0.000244	0.000244	0.000244	0.000244	0.000244
1448756_at	S100A9	8.79993	8.25163	7.69135	9.84263	9.26034	9.23524	0.000244	0.000732	0.000732	0.000244	0.000244	0.000244
1419699_at	Scgb3a1	7.45204	7.18685	7.44882	12.0755	11.9039	10.6325	0.000244	0.000244	0.000244	0.000244	0.000244	0.000244
1425218_a_at	Scgb3a2	11.6016	11.2897	11.6983	12.6013	12.6854	12.41	0.000244	0.000244	0.000244	0.000244	0.000244	0.000244
1423851_a_at	SHISA2	3.27798	3.35943	2.66789	4.56726	3.93096	3.7221	0.018555	0.037598	0.046143	0.01416	0.00415	0.037598
1423852_at	SHISA2	3.90689	4.02686	3.75952	5.0565	4.8964	4.40017	0.005859	0.023926	0.010742	0.000732	0.008057	0.005859
1427277_at	six1	3.15381	3.70937	3.51851	4.84359	4.26479	4.08135	0.01416	0.01416	0.010742	0.000244	0.000244	0.000244
1439753_x_at	Six4	5.07468	4.93967	5.46166	6.34063	6.02193	6.22694	0.000244	0.00415	0.000732	0.000244	0.000732	0.000732
1456862_at	Six4	5.45286	5.33086	5.43759	6.27671	6.27827	6.13278	0.000244	0.000732	0.000244	0.000244	0.000732	0.000244
1424308_at	SLC24A3	6.29462	6.14028	6.14016	7.47984	7.02793	6.77461	0.000244	0.000244	0.000244	0.000244	0.000244	0.000244
1436521_at	SLC36A2	6.86542	6.31818	6.3537	8.9509	7.18113	7.21726	0.000732	0.000244	0.000244	0.000244	0.000244	0.000244
1415935_at	SMOC2	5.62644	5.78504	5.56687	7.18393	6.16671	6.23916	0.01416	0.023926	0.010742	0.000732	0.00293	0.010742
1417788_at	SNCG	4.07039	4.49436	4.33706	7.76016	5.13371	5.51086	0.037598	0.008057	0.005859	0.000244	0.000244	0.000244
1436737_a_at	SORBS1	7.76288	7.36384	7.80055	9.42192	8.16671	8.21019	0.000244	0.000244	0.000244	0.000244	0.000244	0.000244
1437197_at	SORBS2	5.58195	5.63537	5.5795	6.73837	6.861	6.36556	0.000244	0.000244	0.000244	0.000244	0.000244	0.000244
1416967_at	SOX2	5.91886	5.63245	6.21895	7.93598	7.7637	7.46774	0.000244	0.000244	0.000244	0.000244	0.000244	0.000244
1417635_at	Spa17	6.17393	6.05114	6.11002	7.12526	7.18024	6.87423	0.008057	0.000732	0.001953	0.000732	0.001221	0.000732
1435997_at	Spag8	4.63227	4.2027	4.57635	5.55384	5.45489	4.92589	0.023926	0.01416	0.005859	0.000732	0.000732	0.000732
1460407_at	Spib	6.60585	6.14439	6.05682	8.1334	6.79921	6.45058	0.000244	0.000244	0.000244	0.000244	0.000244	0.000244
1436867_at	srl	4.33628	4.80595	4.72014	6.40483	6.39582	5.78059	0.010742	0.001953	0.000244	0.000244	0.000244	0.000244
1447806_s_at	SRPK3	5.78921	5.76649	5.64704	7.5957	6.12627	6.67147	0.01416	0.023926	0.01416	0.00293	0.010742	0.00415
1442339_at	Stfa2l1	3.65535	3.70937	2.69135	5.11615	4.07698	4.82759	0.005859	0.023926	0.030273	0.000732	0.000244	0.001953
1422299_a_at	STYXL1	3.66676	4.07932	2.26071	3.99029	4.46082	4.12715	0.010742	0.005859	0.037598	0.00415	0.008057	0.01416
1449534_at	Sycp3	4.29278	2.38744	3.77057	6.54979	4.38183	4.89534	0.000244	0.037598	0.008057	0.000244	0.008057	0.000244
1435399_at	SYNPO2	5.19377	4.93493	4.43759	7.07541	6.64772	6.76015	0.000244	0.00293	0.000244	0.000244	0.000244	0.000244
1421558_at	T2	4.63227	4.30171	4.79243	5.94783	5.79452	5.78059	0.030273	0.037598	0.046143	0.023926	0.023926	0.037598
1423505_at	TAGLN	8.56415	8.33716	8.12247	9.86982	9.58841	9.51624	0.000244	0.000244	0.000244	0.000244	0.000244	0.000244
1432075_a_at	tekt1	4.67807	4.17886	4.27631	5.91251	6.17213	6.01995	0.000732	0.000732	0.000244	0.000244	0.000244	0.000244
1422973_a_at	Thrsp	5.38888	5.36296	5.62589	10.8818	8.23052	7.89423	0.00293	0.00293	0.001221	0.000244	0.000244	0.000732
1424737_at	Thrsp	6.08958	5.72318	6.47862	11.9484	9.6114	9.33417	0.001953	0.001953	0.000244	0.000244	0.000244	0.000244
1427324_at	TMEM120B	5.87529	5.50079	5.48198	6.70355	6.70875	6.17881	0.000244	0.001221	0.00415	0.000244	0.01416	0.000732
1428074_at	TMEM158	5.96809	5.61774	6.02024	7.42044	6.60154	6.54641	0.018555	0.010742	0.01416	0.001953	0.00415	0.005859
1436111_at	TMEM212	6.19771	5.62952	6.15289	8.37003	8.00176	7.9716	0.01416	0.037598	0.018555	0.000244	0.000244	0.000244
1449033_at	tnfrsf11b	4.95884	4.25686	3.57004	5.83252	4.55245	4.93879	0.001221	0.001221	0.000244	0.000244	0.000244	0.000244
1419307_at	TNFRSF13C	5.853	5.58485	5.38461	7.21666	6.12067	6.026	0.000244	0.000732	0.000244	0.000244	0.000244	0.000244
1418370_at	tnnc1	4.60288	4.50718	5.14654	8.2549	8.35941	7.29541	0.000732	0.000732	0.000244	0.000244	0.000244	0.000244
1418726_a_at	TNNT2	4.01792	5.34522	6.44451	10.1132	10.0303	9.24696	0.000732	0.000244	0.000244	0.000244	0.000244	0.000244
1424967_x_at	TNNT2	4.27798	5.47491	6.20068	9.79765	9.7976	9.04328	0.00415	0.005859	0.000244	0.000244	0.000244	0.000244
1419738_a_at	tpm2	8.07361	7.88606	7.62818	9.66833	9.4599	9.63214	0.000732	0.000732	0.000732	0.000244	0.000244	0.000244
1425028_a_at	tpm2	6.87897	6.83421	6.86256	8.8194	8.39272	8.41371	0.001221	0.000732	0.001221	0.000244	0.000244	0.000244
1421398_at	TRIM7	4.76553	4.07932	4.20476	5.47629	4.81548	5.53087	0.010498	0.010742	0.00415	0.005859	0.000732	0.001221
1417957_a_at	TSPAN1	7.78333	7.69263	7.67232	8.63701	8.81952	8.21417	0.001953	0.005859	0.00293	0.001953	0.001953	0.001953
1441218_at	ttc21a	4.93074	4.12163	4.60752	6.87523	6.6542	6.68939	0.001221	0.00293	0.000732	0.000244	0.000732	0.000732
1442472_at	ttc21a	4.40599	3.80595	4.05003	6.22346	6.14295	5.78774	0.037598	0.046143	0.005859	0.000244	0.000244	0.000732
1436237_at	ttc9	5.51096	5.24159	6.02024	6.03927	6.33098	7.07259	0.000732	0.000244	0.000244	0.000244	0.000244	0.000732
1423719_at	U46068	4.39917	3.97241	3.47862	9.56926	9.39097	8.02449	0.008057	0.005859	0.037598	0.000244	0.000244	0.000732
1447560_at	ubl3	4.43296	4.37351	4.49204	5.26193	5.41272	5.1679	0.01416	0.001953	0.001953	0.001953	0.00293	0.00293
1435831_at	Upk1b	5.73877	5.73413	5.32961	8.03057	5.99972	5.8391	0.001953	0.00293	0.001953	0.000244	0.000244	0.000732
1455464_x_at	Upk1b	5.69488	5.6207	5.18836	8.07728	6.33098	5.7782	0.01416	0.005859	0.037598	0.001221	0.001953	0.005859
1457065_at	Upk1b	5.59694	5.67285	5.27631	7.53416	5.96887	5.73941	0.00415	0.000732	0.010742	0.000732	0.00293	0.005859
1434237_at	UPK3B	7.21917	7.12995	6.74978	9.32728	7.60355	7.26414	0.008057	0.01416	0.01416	0.000732	0.00415	0.01416
1454881_s_at	UPK3B	7.65821	7.76115	7.56767	9.95026	8.28204	7.79899	0.000244	0.000244	0.000244	0.000244	0.000244	0.000244
1427256_at	VCAN	4.57894	2.46836	4.46507	6.13069	5.46082	5.50219	0.000244	0.046143	0.000244	0.000244	0.001953	0.001953
1430596_s_at	vgll3	6.31651	5.71491	5.88181	7.24617	7.09328	6.58658	0.001221	0.001953	0.001953	0.001221	0.001221	0.00293
1455299_at	vgll3	5.0917	4.84182	5.26071	6.57923	5.87438	5.72954	0.000244	0.000732	0.000244	0.000244	0.000244	0.000244
1455098_a_at	vtn	4.38543	3.82656	4.69715	5.40632	4.93947	4.97264	0.000244	0.000732	0.001953	0.000244	0.000732	0.001953
1450772_at	WNT11	4.86295	4.98621	4.28405	6.5686	6.27323	5.8414	0.00293	0.010742	0.008057	0.000244	0.001953	0.00293
1437556_at	ZFHX4	3.08746	2.97241	4.05003	5.78736	3.29827	4.47883	0.018555	0.023926	0.000244	0.000244	0.000732	0.000732
1459712_at	Zfp182	4.03562	3.17886	2.98508	4.86113	4.02993	4.68685	0.000244	0.008057	0.001953	0.005859	0.000732	0.000732
