# Supplementary material for: Gene regulation mediated by microRNAs in response to green tea polyphenol EGCG in mouse lung cancer
Source: BMC Genomics. 2014 Dec 16;15(Suppl 11):S3. doi: 10.1186/1471-2164-15-S11-S3 (PMC4304179; doi:10.1186/1471-2164-15-S11-S3)
Supplement: Additional File 2 — The EGCG-downregulated mRNAs in the NNK-induced A/J mouse lung tumor [file 1471-2164-15-S11-S3-S2.xlsx]

## Sheet: Sheet2
Supplemental Table 2. The EGCG-downregulated mRNAs in the NNK-induced A/J mouse lung tumor
		Control (Log2)			EGCG-treatment (Log2)			P-value
microProbeID	geneSymbol	C1-normalized	C2-normalized	C3-normalized	E1-normalized	E2-normalized	E3-normalized	C1-p-val	C2-p-val	C3-p-val	E1-p-val	E2-p-val	E3-p-val
1430215_at	2610020H08Rik	5.14568	4.77447	4.77057	2.81237	3.93947	4.42483	0.000244	0.000244	0.000732	0.000732	0.000244	0.000244
1431206_at	5730601F06Rik	4.98185	5.07071	5.67084	3.61973	4.17394	4.57009	0.000244	0.000732	0.000244	0.030273	0.00415	0.001953
1459344_at	9630019E01Rik	7.43296	7.47817	7.946	6.21154	6.65162	6.69954	0.000244	0.000244	0.000244	0.000244	0.000244	0.000244
1430697_at	AMMECR1	4.70044	5.0224	5.18836	4.16287	4.15944	3.59747	0.001953	0.018555	0.001953	0.046143	0.010742	0.030273
1435307_at	ANKRD34B	4.16189	4.89646	4.70869	3.45623	3.29827	3.96004	0.001953	0.001221	0.001221	0.030273	0.010742	0.00415
1424629_at	BRCA1	5.73606	5.7066	5.56687	4.07541	4.95215	4.51373	0.001953	0.008057	0.00293	0.01416	0.005859	0.030273
1424921_at	brd4	7.37417	7.52227	7.77813	6.66662	6.45043	6.63098	0.000244	0.000244	0.000244	0.001953	0.00293	0.000244
1447250_a_at	Ccdc141	5.57289	4.77447	6.62285	4.14866	4.46082	5.25986	0.000244	0.00293	0.000244	0.005859	0.01416	0.000244
1455805_x_at	Ccdc22	6.14364	6.61922	6.27243	5.24199	4.87438	5.61097	0.000244	0.000244	0.000244	0.001221	0.000244	0.000732
1419413_at	Ccl17	11.1956	8.60661	7.86256	7.06787	8.08898	7.23219	0.000244	0.000244	0.000244	0.001953	0.000732	0.000244
1422535_at	Ccne2	5.41954	5.15868	5.46166	4.1198	4.77801	4.08135	0.000244	0.000244	0.000732	0.000732	0.000244	0.000244
1448314_at	Cdk1	7.48623	7.4081	7.02255	5.51835	6.18113	5.97055	0.000244	0.000732	0.000244	0.018555	0.001221	0.005859
1430574_at	CDKN3	5.75489	5.44189	4.96115	4.46772	4.38806	3.98513	0.000732	0.001221	0.000732	0.00293	0.001221	0.00415
1427161_at	CENPF	6.13545	5.54809	5.34448	4.74311	4.57448	4.79958	0.001221	0.001953	0.00415	0.008057	0.00415	0.018555
1432361_a_at	cenpp	4.60881	4.33806	4.63802	3.31062	3.44895	3.70206	0.005859	0.030273	0.005859	0.00293	0.010742	0.00415
1416456_a_at	CHIA	11.4477	10.9376	11.0888	9.63908	9.82398	10.3828	0.000244	0.000244	0.000244	0.000244	0.000244	0.000244
1437274_at	copA	5.07895	5.88913	6.51029	4.15578	4.4249	5.36556	0.000244	0.000244	0.001953	0.00293	0.001953	0.000244
1418780_at	CYP39A1	5.24413	5.92541	6.14654	4.12707	4.09232	5.29373	0.000244	0.000244	0.000244	0.000244	0.00415	0.000244
1417821_at	D17H6S56E-5	9.36216	9.11929	9.0925	7.64969	7.89093	8.52161	0.000244	0.000244	0.000244	0.000244	0.000244	0.000244
1417822_at	D17H6S56E-5	8.65821	8.75478	8.97854	7.54911	7.38573	7.99854	0.000244	0.000244	0.000244	0.000244	0.000244	0.000244
1447462_at	D7Wsu130e	5.90207	5.99534	6.42365	3.65032	3.88763	5.09678	0.000244	0.000244	0.000244	0.000732	0.001221	0.000244
1438211_s_at	dbp	10.8298	11.1619	11.102	9.71986	9.30116	10.6351	0.000244	0.000244	0.000244	0.000244	0.000244	0.000244
1425295_at	Ear11	11.7875	8.56965	5.48198	6.01205	7.48646	4.64022	0.000244	0.000244	0.000244	0.000732	0.000732	0.00293
1416661_at	eif3a	7.66463	7.72661	8.19761	6.63765	6.87438	6.93665	0.000244	0.000244	0.000244	0.000244	0.000244	0.000244
1443485_at	EPHA7	6.46923	6.83294	6.99336	5.06409	6.08659	5.74431	0.00415	0.00293	0.001953	0.005859	0.00415	0.00415
1437002_at	fam73a	6.92837	6.91462	7.59901	5.65284	6.29661	6.30706	0.000244	0.000732	0.000732	0.000732	0.000244	0.000732
1448470_at	Fbp1	10.3333	8.15868	7.76851	6.49747	7.21395	7.32601	0.000244	0.000244	0.000244	0.000732	0.000244	0.000732
1449088_at	FBP2	10.3141	10.6953	10.6629	8.62712	9.62086	9.98202	0.000244	0.000244	0.000244	0.000244	0.000244	0.000244
1451285_at	fus	7.38802	8.00893	8.55733	6.97527	6.55384	7.19951	0.000732	0.000244	0.000244	0.000244	0.000244	0.000244
1435188_at	Gm129	6.92362	7.28599	7.03177	5.93753	5.32774	6.11584	0.000732	0.000244	0.000244	0.008057	0.010742	0.000244
1441476_at	Gm8000,socs2	4.7866	4.58787	4.77607	3.19088	3.11504	4.76619	0.000244	0.001953	0.000732	0.008057	0.01416	0.00415
1417422_at	Gnmt	6.69766	7.22713	7.72442	5.95192	6.17394	6.60558	0.001221	0.000244	0.000244	0.001953	0.001953	0.000244
1425815_a_at	HMMR	5.99548	5.4879	5.19658	4.24533	4.45489	4.3366	0.000732	0.000732	0.000244	0.000732	0.001953	0.00293
1419532_at	IL1R2	6.79701	6.36296	5.77057	4.36696	5.74683	5.47293	0.001221	0.001953	0.001953	0.023926	0.010742	0.00293
1451128_s_at	Kif22	5.21723	4.98621	4.75952	3.91671	4.02993	4.04998	0.000244	0.000244	0.001221	0.000244	0.00293	0.005859
1448205_at	LOC100045322,CCNB1,Gm4870,Gm8416,Gm5593	6.71287	6.63537	6.38461	4.92507	5.43095	5.57286	0.00415	0.005859	0.01416	0.037598	0.005859	0.018555
1419593_at	LOC100045413	7.60659	8.0964	8.07031	5.71445	6.46525	6.78059	0.000732	0.000732	0.000244	0.001221	0.001221	0.001221
1439568_at	LOC100045413	8.38716	8.70729	8.43716	6.70233	6.93416	7.42101	0.000244	0.000244	0.000244	0.000732	0.000244	0.000244
1425890_at	Ly6i	9.34629	8.98105	8.73821	5.38829	7.17574	8.4487	0.000244	0.000732	0.000732	0.005859	0.000732	0.000244
1457044_at	Macc1	7.27798	7.47817	8.31882	6.0885	6.34386	7.25041	0.000244	0.000244	0.000244	0.001221	0.000732	0.000732
1452378_at	MALAT1	7.71836	7.70242	8.92975	6.92716	7.08946	7.3054	0.000244	0.000244	0.000244	0.000732	0.000732	0.000732
1418464_at	matn4	6.79961	7.10697	7.23998	5.63	5.91162	6.69701	0.00415	0.00293	0.000732	0.008057	0.018555	0.001953
1430635_at	Mlana	6.90809	7.33626	7.62969	5.83474	6.20604	6.80428	0.001221	0.000732	0.000732	0.005859	0.010742	0.00415
1449153_at	Mmp12	11.6594	9.28808	8.76264	7.74547	8.94846	8.31985	0.000244	0.000244	0.000244	0.000732	0.000244	0.000732
1421064_at	mpp5	8.7866	8.99762	9.38213	7.58584	7.93682	7.96425	0.000244	0.000244	0.000244	0.000244	0.000244	0.000244
1436704_x_at	mthfd1	8.36326	7.95321	8.64329	7.28324	6.83956	7.27944	0.008057	0.00293	0.01416	0.008057	0.001953	0.008057
1426852_x_at	NOV	10.6429	10.1893	10.4935	8.94988	9.87132	9.599	0.000244	0.000244	0.000244	0.000244	0.000244	0.000244
1428393_at	NRN1	10.1739	10.5058	10.593	8.87577	9.67347	9.58812	0.000244	0.000244	0.000244	0.000244	0.000244	0.000244
1448627_s_at	PBK	7.10329	6.86691	6.54772	5.36696	6.12067	6.08522	0.000244	0.000244	0.000244	0.001953	0.000244	0.000244
1452620_at	pck2	5.86542	5.95379	5.70005	3.76657	5.22008	5.44306	0.000244	0.001953	0.000244	0.000244	0.001221	0.000244
1449851_at	Per1	8.70356	9.43604	9.24767	8.14419	7.95739	8.24002	0.000244	0.000244	0.000244	0.000244	0.000244	0.000244
1417602_at	PER2	8.45286	8.65098	8.77367	6.93442	6.95949	7.73078	0.000244	0.000244	0.000244	0.001953	0.001221	0.000244
1457350_at	PER2	6.89845	7.72455	7.43586	6.30262	5.80621	6.55202	0.000244	0.000244	0.000244	0.000732	0.001221	0.000732
1421087_at	per3	8.8802	9.19678	9.26218	7.53552	7.55661	8.52803	0.000244	0.000244	0.000244	0.000244	0.000244	0.000244
1460662_at	per3	5.46271	5.56045	5.57635	3.92507	4.50736	4.81831	0.000732	0.000244	0.000244	0.005859	0.008057	0.001221
1421950_at	PFDN2	8.33092	8.43813	8.5732	7.36389	7.40583	7.61633	0.000244	0.000244	0.000244	0.000244	0.000732	0.000244
1444640_at	PIGG	5.07039	5.07502	5.92944	4.30423	3.84296	4.20752	0.018555	0.001221	0.001953	0.00415	0.023926	0.00415
1423774_a_at	prc1	5.81506	5.70381	5.80324	3.95805	4.82929	5.00162	0.000244	0.00415	0.005859	0.023926	0.00415	0.001953
1425681_a_at	Prnd	5.75221	6.26254	5.93682	4.26523	5.11504	4.79012	0.001221	0.001221	0.001221	0.00415	0.001221	0.00415
1420841_at	ptprf	8.56071	9.01736	9.01821	7.30102	7.42262	8.01183	0.000244	0.000244	0.000244	0.001221	0.001221	0.000732
1438069_a_at	RBM5	6.82146	7.86442	8.18785	6.6223	6.62548	6.51229	0.000244	0.000244	0.000244	0.000732	0.000244	0.000244
1456262_at	RBM5	7.41024	8.17535	8.54893	6.9853	7.09328	7.10252	0.000244	0.000244	0.000244	0.000244	0.000244	0.000244
1452899_at	Rian	6.34518	5.95847	6.74838	4.82584	5.2546	5.62965	0.000244	0.000732	0.000244	0.008057	0.000244	0.000244
1452361_at	rnf20	6.09803	5.91823	7.00628	4.79878	5.27155	5.55621	0.008057	0.01416	0.001221	0.018555	0.018555	0.018555
1422552_at	RPRM	7.19377	7.55119	7.49287	6.0584	6.11316	6.6843	0.001953	0.001221	0.001953	0.005859	0.005859	0.005859
1423009_at	SEC1	7.01346	7.31545	6.93314	5.47913	5.80621	6.72085	0.000732	0.000732	0.000732	0.005859	0.000732	0.001221
1455784_at	SEC1	8.10643	8.37394	8.22499	6.47771	7.32855	7.63956	0.000244	0.000244	0.000244	0.000732	0.000244	0.000244
1420819_at	SLA	10.1682	9.50519	9.69679	8.59635	9.06681	8.76136	0.000244	0.000244	0.000244	0.000244	0.000244	0.000244
1443163_at	SLC39A2	7.38543	7.40554	7.36286	6.12707	6.50019	6.42941	0.000244	0.000244	0.000244	0.000244	0.000244	0.000244
1419057_at	SLC5A1	7.18785	5.59089	5.27631	4.44464	5.59078	5.05394	0.000244	0.010742	0.008057	0.023926	0.001953	0.023926
1427221_at	Slc6a20a	9.09355	8.63501	8.80055	7.04215	8.09185	7.94307	0.000732	0.000732	0.000244	0.000732	0.000732	0.000732
1426008_a_at	SLC7A2	7.51017	6.47164	6.17178	4.91251	6.25289	5.67405	0.000244	0.000244	0.000244	0.000244	0.000732	0.000244
1434442_at	STBD1	9.5343	9.99278	10.0061	8.51073	8.94688	9.15114	0.000244	0.000244	0.000244	0.000244	0.000244	0.000244
1448276_at	tspan4	9.7988	9.97558	9.94508	9.00664	8.65969	9.14744	0.000244	0.000244	0.000244	0.000244	0.000244	0.000244
1432088_at	VEPH1	6.27426	6.15257	6.50534	4.51835	5.57174	5.87311	0.001221	0.00415	0.000732	0.046143	0.008057	0.001953
1416773_at	wee1	8.1416	8.14746	8.30748	6.38526	6.97406	7.77101	0.000244	0.000244	0.000244	0.000244	0.000244	0.000244
1416774_at	wee1	6.49506	6.67994	6.54128	4.78046	4.71496	5.71711	0.000732	0.000732	0.000732	0.00415	0.001221	0.000732
1434401_at	ZCCHC2	7.38198	7.57955	7.81397	6.1343	6.49875	6.44607	0.001953	0.00293	0.001221	0.008057	0.00293	0.00415
